# Supplementary material for: Role of C-Terminal Domain and Membrane Potential in the Mobility of Kv1.3 Channels in Immune Synapse Forming T Cells
Source: Int J Mol Sci. 2022 Mar 18;23(6):3313. doi: 10.3390/ijms23063313 (PMC8952507; doi:10.3390/ijms23063313)
Supplement: Supplementary file 1 [file ijms-23-03313-s001.zip]

Archive with 9 entries (9 files):
- Sebestyen et al Supplementary material revised.pdf
- Supplementary video 1-F-actin alone.mp4
- Supplementary video 2-F-actin IS.mp4
- Supplementary video 3-WT alone.mp4
- Supplementary video 4-WT IS.mp4
- Supplementary video 5-NONCON alone.mp4
- Supplementary video 6-NONCON IS.mp4
- Supplementary video 7-dC alone.mp4
- Supplementary video 8-dC IS.mp4
